# Supplementary material for: Secondary findings in a large Pakistani cohort tested with whole genome sequencing
Source: Life Sci Alliance. 2023 Jan 12;6(3):e202201673. doi: 10.26508/lsa.202201673 (PMC9838216; doi:10.26508/lsa.202201673)
Supplement: Supplementary file 1 [file LSA-2022-01673_TableS1.xlsx]

## Sheet: Sheet1
Patient no.	Gender	Consang.	Age, years	Symptomatic/Asymptomatic	Gene	Disease	MIM	Mode of Inheritance	Disease type	Zygosity	Transcript ID	cDNA	Protein	Classifcation	Mutation type	Impact on Protein	Internal Frequency	GnomAD Total	Secondary Finding category
1	Female	Yes	11-15	S	ACTC1	Dilated cardiomyopathy 1R	102540	AD	Cardiovascular	Het	NM_005159.5	c.843del	p.(Tyr281fs)	P	Deletion	In frame	0.000579374	Absent	ACMG
2	Female	Yes	0-5	S	TNNT2	Dilated cardiomyopathy 1D; hypertrophic cardiomyopathy 2	601494; 115195	AD	Cardiovascular	Het	NM_001276345.2	c.68-2A>G	p.?	LP	Substitution	Splicing mutation	0.000579374	4e-06	ACMG
3	Female	Yes	6-10	S	FBN1	Marfan syndrome	154700	AD	Cardiovascular	Het	NM_000138.5	c.2563C>T	p.(Gln855*)	LP	Substitution	Nonsense	0.000579374	Absent	ACMG
4	Male	Yes	0-5	S	TTN	Dilated cardiomyopathy 1G	245200	AD	Cardiovascular	Het	NM_001267550.2	c.32452G>T	p.(Glu10818*)	LP	Substitution	Nonsense	0.000579374	Absent	ACMG
5	Male	No	0-5	S	RYR1	Malignant hyperthermia 1	145600	AD	Miscellaneous	Het	NM_000540.3	c.4019del	p.(Gly1340Alafs*58)	LP	Deletion	Frameshift	0.000579374	6.608e-06	ACMG
6	Male	Yes	6-10	S	KCNQ1	Long QT syndrome 1	192500	AD	Cardiovascular	Het	NM_000218.3	c.364dup	p.(Cys122Leufs*163)	LP	Duplication	Frameshift	0.00115875	2.27e-05	ACMG
7	Female	Yes	6-10	S	LDLR	Familial hypercholesterolemia 1	143890	AD	Cardiovascular	Het	NM_000527.5	c.691T>G	p.(Cys231Gly)	LP	Substitution	Missense	0.000579374	4.1e-06	ACMG
8	Male	Yes	0-5	S	KCNQ1	Long QT syndrome 1	192500	AD	Cardiovascular	Het	NM_000218.3	c.364dup	p.(Cys122Leufs*163)	LP	Duplication	Frameshift	0.00115875	2.27e-05	ACMG
9	Male	No	6-10	S	MYBPC3	Hypertrophic cardiomyopathy 4	115197	AD	Cardiovascular	Het	NM_000256.3	c.3759dup	p.(Arg1254Glnfs*12)	LP	Duplication	Frameshift	0.000579374	Absent	ACMG
9	Male	No	6-10	S	TTN	Dilated cardiomyopathy 1G	604145	AD	Cardiovascular	Het	NM_001267550.2	c.60457_60460del	p.(Val20153Profs*9)	LP	Deletion	Frameshift	0.000579374	Absent	ACMG
10	Female	Yes	6-10	S	PCSK9	Familial Hypercholesterolemia 3	603776	AD	Cardiovascular	Het	NM_174936.4	c.1069C>T	p.(Arg357Cys)	LP	Substitution	Missense	0.000579374	0.000145	ACMG
11	Male	No	6-10	S	TMEM43	Arrhythmogenic right ventricular cardiomyopathy	604400	AD	Cardiovascular	Het	NM_024334.3	c.393-2A>G	p.?	LP	Substitution	Splicing mutation	0.000579374	Absent	ACMG
12	Male	No	0-5	S	TMEM43	Arrhythmogenic right ventricular cardiomyopathy	604400	AD	Cardiovascular	Het	NM_024334.3	c.393-2A>G	p.?	LP	Substitution	Splicing mutation	0.000579374	Absent	ACMG
13	Male	Yes	0-5	S	KCNQ1	Long QT syndrome 1	192500	AD	Cardiovascular	Het	NM_000218.3	c.1686-2A>G	p.?	LP	Substitution	Splicing mutation	0.000579374	Absent	ACMG
14	Male	Yes	0-5	S	MYBPC3	Hypertrophic cardiomyopathy 4	115197	AD	Cardiovascular	Het	NM_000256.3	c.711C>A	p.(Tyr237*)	LP	Substitution	Nonsense	0.000579374	Absent	ACMG
15	Male	No	0-5	S	MSH6	Hereditary nonpolyposis colorectal cancer 5	614350	AD	Cancer	Het	NM_000179.3	c.2759del	p.(Lys920Argfs*25)	LP	Deletion	Frameshift	0.000579374	Absent	ACMG
16	Male	No	31-35	A	RYR1	Malignant hyperthermia 1	145600	AD	Miscellaneous	Het	NM_000540.3	c.14970-1G>A	p.?	LP	Substitution	Splicing mutation	0.000579374	Absent	ACMG
17	Male	Yes	0-5	S	APOB	Familial hypercholesterolemia 2	144010	AD	Cardiovascular	Het	NM_000384.3	c.12578dup	p.(Ile4194Hisfs*2)	LP	Duplication	Frameshift	0.000579374	7.61e-05	ACMG
18	Male	No	0-5	S	BRCA1	Hereditary breast and ovarian cancer	604370	AD	Cancer	Het	NM_007294.4	c.3770_3771del	p.(Glu1257Glyfs*9)	P	Delins	Nonsense	0.000579374	Absent	ACMG
19	Female	Yes	11-15	S	TTN	Dilated cardiomyopathy 1G	604145	AD	Cardiovascular	Het	NM_001267550.2	c.77493G>A	p.(Trp25831*)	LP	Substitution	Nonsense	0.000579374	Absent	ACMG
20	Female	Yes	6-10	S	TTN	Dilated cardiomyopathy 1G	604145	AD	Cardiovascular	Het	NM_001267550.2	c.57545-2A>G	p.?	P	Substitution	Splicing mutation	0.000579374	1.94e-05	ACMG
21	Male	Yes	0-5	S	LDLR	Familial hypercholesterolemia 1	143890	AR	Cardiovascular	Hom	NM_000527.5	c.1897C>T	p.(Arg633Cys)	P	Substitution	Missense	0.00115875	1.19e-05	ACMG
22	Male	Yes	0-5	S	PALB2	Hereditary breast cancer	114480	AD	Cancer	Het	NM_024675.4	c.2229T>A	p.(Tyr743*)	LP	Substitution	Nonsense	0.000579374	6.571e-06	ACMG
23	Male	Yes	0-5	S	PALB2	Hereditary breast cancer	114480	AD	Cancer	Het	NM_024675.4	c.2353_2354del	p.?	LP	Deletion	Frameshift	0.000579374	Absent	ACMG
24	Female	Yes	11-15	S	MUTYH	MUTYH -associated polyposis	608456	AR	Cancer	Het	NM_001128425.2	c.312C>A	p.(Tyr104*)	LP	Substitution	Nonsense	0.000579374	0.0001096	ACMG carrier
25	Female	Yes	6-10	S	THBD	Atypical hemolytic uremic syndrome 6	612926	AD	Hemolytic anemia	Het	NM_000361.3	c.245del	p.(Gly82Alafs*79)	LP	Deletion	Frameshift	0.000579374	Absent	non-ACMG
26	Male	Yes	6-10	S	ABCA4	Stargardt disease 1	248200	AR	Eye	Hom	NM_000350.3	c.6658C>T	p.(Gln2220*)	LP	Substitution	Nonsense	0.00173812	5.17e-05	non-ACMG
27	Male	Yes	0-5	S	ABCG8	Sitosterolemia 1	210250	AR	Metabolic	Hom	NM_022437.3	c.2T>C	p.0?	LP	Substitution	Start loss	0.00115875	0.0001868	non-ACMG
28	Female	Yes	0-5	S	ABCA4	Age-related macular degeneration 2	153800	AD	Eye	Het	NM_000350.3	c.6658C>T	p.(Gln2220*)	LP	Substitution	Nonsense	0.00173812	5.17e-05	non-ACMG
29	Female	Yes	0-5	S	VWF	von Willebrand disease 1	193400	AD	Hemorrhagic	Het	NM_000552.5	c.4222_4224del	p.(Lys1408del)	LP	Deletion	In frame	0.000579374	Absent	non-ACMG
30	Female	No	0-5	S	SLC5A2	Renal glucosuria	233100	AD	Urinary	Het	NM_003041.4	c.885+5G>A	p.?	LP	Substitution	Splicing mutation	0.000579374	0.0002838	non-ACMG
31	Male	Yes	0-5	S	ABCA4	Age-related macular degeneration 2	153800	AD	Eye	Het	NM_000350.3	c.214G>A	p.(Gly72Arg)	LP	Substitution	Missense	0.000579374	2.78e-05	non-ACMG
32	Female	Yes	0-5	S	COL7A1	Epidermolysis bullosa dystrophica	131750	AD	Skin	Het	NM_000094.4	c.2171-2A>G	p.?	LP	Substitution	Splicing mutation	0.000579374	4e-06	non-ACMG
33	Female	Yes	0-5	S	COQ8B	Nephrotic syndrome 9	615573	AR	Urinary system	Hom	NM_024876.4	c.1447G>T	p.(Glu483*)	LP	Substitution	Nonsense	0.00115875	5.16e-05	non-ACMG
34	Male	Yes	0-5	S	SLC34A1	Fanconi renotubular syndrome 2	613388	AR	Miscellaneous	Hom	NM_003052.5	c.690dup	p.(Val231Serfs*32)	LP	Duplication	Frameshift	0.00115875	Absent	non-ACMG
35	Male	Yes	0-5	S	DUOXA2	Thyroid dyshormonogenesis 5	274900	AR	Endocrine	Hom	NM_207581.4	c.228G>C	p.(Trp76Cys)	LP	Substitution	Missense	0.00115875	1.315e-05	non-ACMG
36	Male	Yes	0-5	S	MFAP5	Familial thoracic aortic aneurysm 9	616166	AD	Cardiovascular	Het	NM_003480.4	c.472C>T	p.(Arg158*)	P	Substitution	Nonsense	0.000579374	Absent	non-ACMG
37	Male	Yes	51-55	A	IMPG1	Vitelliform macular dystrophy 4	616151	AD	Eye	Het	NM_001563.4	c.1530del	p.(Gly511Valfs*9)	LP	Deletion	Frameshift	0.000579374	Absent	non-ACMG
38	Male	Yes	0-5	S	MYO1H	Congenital central hypoventilation syndrome 2	619482	AR	Neuromuscular	Hom	NM_001101421.4	c.2454+1G>A	p.?	LP	Substitution	Splicing mutation	0.00115875	1.971e-05	non-ACMG
39	Male	Yes	0-5	S	AGXT	Primary hyperoxaluria 1	259900	AR	Metabolic	Comp het	NM_000030.3	c.107G>A	p.(Arg36His)	LP	Substitution	Missense	0.000579374	1.21e-05	non-ACMG
39	Male	Yes	0-5	S	AGXT	Primary hyperoxaluria 1	259900	AR	Metabolic	Comp het	NM_000030.3	c.32C>G	p.(Pro11Arg)	LP	Substitution	Missense	0.000579374	0.0001547	non-ACMG
40	Male	Yes	16-20	A	DNAH5	Primary ciliary dyskinesia 3	608644	AR	Miscellaneous	Comp het	NM_001369.3	c.12217G>A	p.(Val4073Met)	VUS	Substitution	Missense	0.000579374	7.228e-05	non-ACMG
40	Male	Yes	16-20	A	DNAH5	Primary ciliary dyskinesia 3	608644	AR	Miscellaneous	Comp het	NM_001369.3	c.9514dup	p.(His3172Profs*15)	LP	Duplication	Frameshift	0.000579374	Absent	non-ACMG
41	Male	Yes	36-40	A	CFTR	Cystic fibrosis	219700	AR	Miscellaneous	Het	NM_000492.4	c.1521_1523del	p.(Phe508del)	P	Deletion	In frame	0.00115875	0.0071719	non-ACMG carrier
42	Female	Yes	36-40	A	CFTR	Cystic fibrosis	219700	AR	Miscellaneous	Het	NM_000492.4	c.1521_1523del	p.(Phe508del)	P	Deletion	In frame	0.00115875	0.0071719	non-ACMG carrier
43	Male	Yes	36-40	A	CFTR	Cystic fibrosis	219700	AR	Miscellaneous	Het	NM_000492.4	c.1393-1G>A	p.?	P	Substitution	Splicing mutation	0.00347625	3.19e-05	non-ACMG carrier
44	Female	Yes	36-40	A	CFTR	Cystic fibrosis	219700	AR	Miscellaneous	Het	NM_000492.4	c.1393-1G>A	p.?	P	Substitution	Splicing mutation	0.000579374	3.19e-05	non-ACMG carrier
45	Female	No	6-10	S	CFTR	Cystic fibrosis	219700	AR	Miscellaneous	Het	NM_000492.4	c.1392G>T	p.(Lys464Asn)	LP	Substitution	Missense	0.000579374	0.0055788	non-ACMG carrier
46	Male	Yes	0-5	S	ITGB4	Junctional epidermolysis bullosa 5A	619816	AR	Miscellaneous	Het	NM_000213.5	c.5218+2T>C	p.?	LP	Substitution	Splicing mutation	0.000579374	Absent	non-ACMG carrier
47	Male	Yes	0-5	S	MEFV	AR familial Mediterranean fever	134610	AR	Miscellaneous	Het	NM_000243.3	c.2177T>C	p.(Val726Ala)	P	Substitution	Missense	0.000579374	0.00144	non-ACMG carrier
48	Female	Yes	0-5	S	SLC7A9	AR cystinuria	220100	AR	Urinary system	Het	NM_014270.5	c.544G>A	p.(Ala182Thr	LP	Substitution	Missense	0.000579374	0.0025706	non-ACMG carrier
