# Supplementary material for: Secondary findings in a large Pakistani cohort tested with whole genome sequencing
Source: Life Sci Alliance. 2023 Jan 12;6(3):e202201673. doi: 10.26508/lsa.202201673 (PMC9838216; doi:10.26508/lsa.202201673)
Supplement: Supplementary file 2 [file LSA-2022-01673_TableS2.xlsx]

## Sheet: Sheet1
Patient no.	Gender	Consang.	Age, years	Gene	Disease	MIM	Mode of Inheritance	Disease type	Zygosity	Transcript ID	cDNA	Protein	Classiification	Muttation type	Impact on Protein	Internal Frequency	GnomAD Total	Primary Finding Category
1	Male	Unknown	6-10	ATP7B	Wilson disease	100066	AR	Miscellaneous	Hom	NM_000053.4	c.2930C>T	p.(Thr977Met)	P	Substitution	Missense	0.00115875	8.9e-05	ACMG
2	Female	Unknown	6-10	BTD	Biotinidase deficiency	253260	AR	Metabolic	Hom	NM_001370658.1	c.40_41del	p.Gly14LeufsTer17	P	Deletion	Frameshift	0.0023175	0.0001273	ACMG
3	Female	Unknown	0-5	BTD	Biotinidase deficiency	253260	AR	Metabolic	Hom	NM_001370658.1	c.40_41del	p.Gly14LeufsTer17	P	Deletion	Frameshift	0.0023175	0.0001273	ACMG
4	Male	Unknown	0-5	BTD	Biotinidase deficiency	253260	AR	Metabolic	Hom	NM_001370658.1	c.41_44del	p.(Gly14Valfs*35)	LP	Deletion	Frameshift	0.00637312	0.0001273	ACMG
5	Male	Yes	6-10	ATP7B	Wilson disease	277900	AR	Miscellaneous	Hom	NM_000053.4	c.3182G>A	p.(Gly1061Glu)	P	Substitution	Missense	0.00115875	4.81e-05	ACMG
6	Male	Yes	6-10	ATP7B	Wilson disease	277900	AR	Miscellaneous	Hom	NM_000053.4	c.2513del	p.(Lys838SerfsTer35)	LP	Deletion	Frameshift	0.00115875	1.2e-05	ACMG
7	Male	Yes	0-5	RYR1	Malignant hyperthermia	145600	AD	Miscellaneous	Het	NM_000540.3	c.2654G>A	p.(Arg885His)	VUS	Substitution	Missense	0.000579374	0.0001638	ACMG
8	Female	Yes	0-5	BTD	Biotinidase deficiency	253260	AR	Metabolic	Hom	NM_001370658.1	c.1386dup	p.(Glu463*)	LP	Duplication	Nonsense	0.00115875	Absent	ACMG
9	Male	Yes	6-10	BTD	Biotinidase deficiency	253260	AR	Metabolic	Hom	NM_001370658.1	c.41_44del	p.(Gly14Valfs*35)	LP	Deletion	Frameshift	0.00637312	0.0001273	ACMG
10	Female	Yes	0-5	BTD	Biotinidase deficiency	253260	AR	Metabolic	Hom	NM_001370658.1	c.41_44del	p.(Gly14Valfs*35)	LP	Deletion	Frameshift	0.00637312	0.0001273	ACMG
11	Female	Yes	11-15	ATP7B	Wilson disease	277900	AR	Miscellaneous	Hom	NM_000053.4	c.2906G>A	p.(Arg969Gln)	P	Substitution	Missense	0.0023175	3.56e-05	ACMG
12	Female	Yes	6-10	ATP7B	Wilson disease	277900	AR	Miscellaneous	Hom	NM_000053.4	c.2906G>A	p.Arg969Gln	P	Substitution	Missense	0.0023175	3.56e-05	ACMG
13	Male	Yes	0-5	BTD	Biotinidase deficiency	253260	AR	Metabolic	Hom	NM_001370658.1	c.675C>A	p.(Cys225*)	LP	Substitution	Nonsense	0.00115875	Absent	ACMG
14	Male	Yes	0-5	BTD	Biotinidase deficiency	253260	AR	Metabolic	Hom	NM_001370658.1	c.41_44del	p.(Gly14Valfs*35)	LP	Deletion	Frameshift	0.00637312	0.0001273	ACMG
15	Female	Yes	0-5	BTD	Biotinidase deficiency	253260	AR	Metabolic	Hom	NM_001370658.1	c.1552C>A	p.(Arg518Ser)	P	Substitution	Missense	0.0023175	3.32e-05	ACMG
16	Female	No	0-5	GAA	Pompe disease	232300	AR	Metabolic; Cardiovascular	Hom	NM_000152.5	c.1942G>A	p.(Gly648Ser)	P	Substitution	Missense	0.00115875	5.36e-05	ACMG
17	Male	Yes	0-5	BTD	Biotinidase deficiency	253260	AR	Metabolic	Hom	NM_001370658.1	c.1552C>A	p.(Arg518Ser)	P	Substitution	Missense	0.0023175	3.32e-05	ACMG
18	Male	Yes	0-5	GAA	Pompe disease	232300	AR	Metabolic; Cardiovascular	Hom	NM_000152.5	c.1930_1936dup	p.(Val646Glyfs*93)	LP	Duplication	Frameshift	0.00115875	8.2e-06	ACMG
19	Female	No	6-10	BTD	Biotinidase deficiency	253260	AR	Metabolic	Hom	NM_001370658.1	c.44_45del	p.(Cys15Leufs*16)	LP	Deletion	Frameshift	0.00289687	0.0001132	ACMG
20	Male	No	0-5	BTD	Biotinidase deficiency	253260	AR	Metabolic	Hom	NM_001370658.1	c.44_45del	p.(Cys15Leufs*16)	LP	Deletion	Frameshift	0.00289687	0.0001132	ACMG
21	Male	Yes	6-10	ATP7B	Wilson disease	277900	AR	Miscellaneous	Hom	NM_000053.4	c.3301G>A	p.(Gly1101Arg)	P	Substitution	Missense	0.00115875	4e-06	ACMG
22	Female	Yes	6-10	ATP7B	Wilson disease	277900	AR	Miscellaneous	Hom	NM_000053.4	c.813C>A	p.(Cys271*)	P	Substitution	Nonsense	0.00289687	9.68e-05	ACMG
23	Female	Yes	0-5	BTD	Biotinidase deficiency	253260	AR	Metabolic	Hom	NM_001370658.1	c.41_44del	p.(Gly14Valfs*35)	LP	Deletion	Frameshift	0.00637312	0.0001273	ACMG
24	Male	Yes	6-10	ATP7B	Wilson disease	277900	AR	Miscellaneous	Hom	NM_000053.4	c.653C>T	p.(Ala218Val)	VUS	Substitution	Missense	0.00115875	2.78e-05	ACMG
25	Male	Yes	26-30	ATP7B	Wilson disease	277900	AR	Miscellaneous	Hom	NM_000053.4	c.3147del	p.(Thr1050Hisfs*71)	P	Deletion	Frameshift	0.00115875	Absent	ACMG
26	Male	No	6-10	LDLR	Familial hypercholesterolemia 1	143890	AD	Cardiovascular	Het	NM_000527.5	c.2416dup	p.(Val806Glyfs*11)	P	Duplication	Frameshift	0.000579374	2.39e-05	ACMG
27	Male	Yes	11-15	STK11	Peutz-Jeghers syndrome	175200	AD	Cancer	Het	NM_000455.5	c.640C>T	p.(Gln214*)	P	Substitution	Nonsense	0.000579374	Absent	ACMG
28	Male	Yes	11-15	DSP	Dilated cardiomyopathy	605676	AR	Cardiovascular	Hom	NM_004415.4	c.3959_3962del	p.(Ile1320Argfs*28)	LP	Deletion	Frameshift	0.00115875	Absent	ACMG
29	Female	No	0-5	GAA	Pompe disease	232300	AR	Metabolic; Cardiovascular	Hom	NM_000152.5	c.1443G>A	p.(Trp481*)	P	Substitution	Nonsense	0.00115875	Absent	ACMG
30	Male	Yes	0-5	GAA	Pompe disease	232300	AR	Metabolic; Cardiovascular	Hom	NM_000152.5	c.925G>A	p.(Gly309Arg)	P	Substitution	Missense	0.00115875	2.86e-05	ACMG
31	Female	Yes	11-15	ATP7B	Wilson disease	277900	AR	Miscellaneous	Hom	NM_000053.4	c.3182G>A	p.(Gly1061Glu)	P	Substitution	Missense	0.00115875	4.81e-05	ACMG
32	Female	No	0-5	RYR1	Central core disease	117000	AD	Miscellaneous	Het	NM_000540.3	c.10009C>T	p.(Arg3337Trp)	VUS	Substitution	Missense	0.000579374	1.315e-05	ACMG
33	Male	Yes	6-10	LDLR	Familial hypercholesterolemia 1	143890	AR	Cardiovascular	Hom	NM_000527.5	c.283T>C	p.(Cys95Arg)	P	Substitution	Missense	0.00115875	Absent	ACMG
34	Female	No	6-10	FBN1	Marfan syndrome	154700	AD	Cardiovascular	Het	NM_000138.5	c.2243G>A	p.(Cys748Tyr)	P	Substitution	Missense	0.000579374	Absent	ACMG
35	Female	Yes	6-10	TSC1	Tuberous sclerosis 1	191100	AD	Cancer	Het	NM_000368.5	c.2025C>A	p.(Asp675Glu)	VUS	Substitution	Missense	0.000579374	6.57e-06	ACMG
36	Female	Yes	0-5	SDHB	Mitochondrial complex II deficiency nuclear 4	619224	AR	Cancer	Hom	NM_003000.3	c.304G>A	p.(Ala102Thr)	VUS	Substitution	Missense	0.00115875	Absent	ACMG
37	Male	Yes	11-15	ATP7B	Wilson disease	277900	AR	Miscellaneous	Hom	NM_000053.4	c.813C>A	p.(Cys271*)	P	Substitution	Nonsense	0.00289687	9.68e-05	ACMG
38	Male	Yes	0-5	RB1	Retinoblastoma	180200	AD	Cancer	Het	NM_000321.3	c.2663G>A	p.(Ser888Asn)	LP	Substitution	Missense	0.000579374	Absent	ACMG
39	Male	No	0-5	BTD	Biotinidase deficiency	253260	AR	Metabolic	Comp het	NM_001370658.1	c.41_44del	p.(Gly14Leufs*17)	LP	Deletion	Frameshift	0.00637312	0.0001273	ACMG
39	Male	No	0-5	BTD	Biotinidase deficiency	253260	AR	Metabolic	Comp het	NM_001370658.1	c.44_45del	p.(Cys15Leufs*16)	LP	Deletion	Frameshift	0.00289687	0.0001132	ACMG
40	Male	No	6-10	TTN	Limb-girdle muscular dystrophy 10	608807	AR	Cardiovascular	Comp het	NM_001267550.2	c.39566_39568del	p.(Glu13189del)	VUS	Deletion	In frame	0.000579374	Absent	ACMG
40	Male	No	6-10	TTN	Limb-girdle muscular dystrophy 10	608807	AR	Cardiovascular	Comp het	NM_001267550.2	c.10770G>C	p.(Glu3590Asp)	VUS	Substitution	Missense	0.000579374	5.257e-05	ACMG
41	Female	No	11-15	ATP7B	Wilson disease	277900	AR	Miscellaneous	Comp het	NM_000053.4	c.813C>A	p.(Cys271*)	P	Substitution	Nonsense	0.00289687	9.68e-05	ACMG
41	Female	No	11-15	ATP7B	Wilson disease	277900	AR	Miscellaneous	Comp het	NM_000053.4	c.2998G>A	p.(Gly1000Arg)	LP	Substitution	Missense	0.000579374	3.69e-05	ACMG
42	Male	No	0-5	CFTR	Cystic fibrosis	219700	AR	Miscellaneous	Hom	NM_000492.4	c.1753G>T	p.(Glu585*)	P	Substitution	Nonsense	0.0023175	2e-05	non-ACMG
43	Male	Yes	0-5	CFTR	Cystic fibrosis	219700	AR	Miscellaneous	Hom	NM_000492.4	c.1705T>G	p.(Tyr569Asp)	LP	Substitution	Missense	0.00115875	9.58e-05	non-ACMG
44	Male	Yes	0-5	CFTR	Cystic fibrosis	602421	AR	Miscellaneous	Hom	NM_000492.4	c.2856G>A	p.(Met952Ile)	LP	Substitution	Missense	0.00115875	5.57e-05	non-ACMG
45	Male	Yes	0-5	CFTR	Cystic fibrosis	219700	AR	Miscellaneous	Hom	NM_000492.4	c.1753G>T	p.(Glu585*)	P	Substitution	Nonsense	0.0023175	2e-05	non-ACMG
46	Female	Yes	0-5	CFTR	Cystic fibrosis	219700	AR	Miscellaneous	Hom	NM_000492.4	c.1393-1G>A	p.?	P	Substitution	Splicing mutation	0.00347625	3.19e-05	non-ACMG
47	Male	Yes	0-5	CFTR	Cystic fibrosis	219700	AR	Miscellaneous	Hom	NM_000492.4	c.1393-1G>A	p.?	P	Substitution	Splicing mutation	0.00347625	3.19e-05	non-ACMG
48	Male	Yes	11-15	CLCN1	AR Myotonia congenita	255700	AR	Neuromuscular	Hom	NM_000083.3	c.1190T>A	p.(Val397Asp)	VUS	Substitution	Missense	0.00115875	Absent	non-ACMG
49	Male	Yes	0-5	CFTR	Cystic fibrosis	219700	AR	Miscellaneous	Hom	NM_000492.4	c.223C>T	p.(Arg75*)	LP	Substitution	Nonsense	0.00115875	6.572e-06	non-ACMG
50	Male	Yes	0-5	COL7A1	AR Epidermolysis bullosa dystrophica	226600	AR	Skin	Hom	NM_000094.4	c.5124+2T>C	p.?	LP	Substitution	Splicing mutation	0.00115875	Absent	non-ACMG
51	Female	Yes	0-5	ABCA4	Stargardt disease 1	619157	AR	Eye	Comp het	NM_000350.3	c.5882G>A	p.(Gly1961Glu)	LP	Substitution	Missense	0.000579374	0.0045643	non-ACMG
51	Female	Yes	0-5	ABCA4	Stargardt disease 1	619157	AR	Eye	Comp het	NM_000350.3	c.5278C>A	p.(Leu1760Ile)	VUS	Substitution	Missense	0.000579374	1.19e-05	non-ACMG
52	Female	No	0-5	CFTR	Cystic fibrosis	219700	AR	Miscellaneous	Comp het	NM_000492.4	c.1393-1G>A	p.?	P	Substitution	Splicing mutation	0.00347625	3.19e-05	non-ACMG
52	Female	No	0-5	CFTR	Cystic fibrosis	219700	AR	Miscellaneous	Comp het	NM_000492.4	c.2T>C	p.0?	P	Substitution	Start loss	0.000579374	Absent	non-ACMG
