# Supplementary material for: Secondary findings in a large Pakistani cohort tested with whole genome sequencing
Source: Life Sci Alliance. 2023 Jan 12;6(3):e202201673. doi: 10.26508/lsa.202201673 (PMC9838216; doi:10.26508/lsa.202201673)
Supplement: Supplementary file 3 [file LSA-2022-01673_TableS3.xlsx]

## Sheet: Sheet1
Gene	Disease	MIM	Mode of Inheritance	Source	Disease type	Severyty: 3 - sudden death; 2 -possible death or major morbidity; 1 - modest morbidity; 0 - minimal or no morbidity	Likelihood of disease: 3 - >40% chance; 2 - 5-39% chance; 1 - 1-4% chance; 0 - <1% chance or unknown. Level of evidence: A - substantial evidence; B - moderate; C - minimal; D - poor; N - non-systematically or expert contributed evedence	Effectiveness of intervention: 3 - highly effective; 2 - moderately; 1 - minimally; 0 - inefective / no intervention. Level of evidence: A - substantial evidence; B - moderate; C - minimal; D - poor; N - non-systematically or expert contributed evedence.	Nature of intervention: 3 - low risk / medically acceptable / low intensity intervention; 2 - moderately acceptable / risk / intensive intervention; 1 - greater risk / less acceptable / substantial intervention; 0 - high risk / poor acceptable / intensive / or no intervention	Total score
ABCA4	Stargardt disease 1	248200	AR	Expert	Eye disease	2	3N	2B	3	10NB
ABCA4	Age-related macular degeneration 2	153800	AD	Expert	Eye disease	2	3N	2C	3	10NC
ABCC6	Pseudoxanthoma elasticum	264800	AR	Expert	Connective tissue	2	3N	2D	3	10ND
ABCD1	Adrenoleukodystrophy	300100	XLR	clinicalgenome.org	Metabolic	2	3C	3C	3	11CC
ABCG8	Sitosterolemia 1	210250	AR	Expert	Metabolic	2	3N	3C	2	10NC
AGXT	Primary hyperoxaluria 1	259900	AR	Expert	Metabolic	2	2N	3A	3	10NA
BAP1	BAP1 Tumor predisposition syndrome	614327	AD	clinicalgenome.org	Cancer	2	2C	3D	3	10CD
CFTR	Cystic fibrosis	219700	AR	eMERGE / Expert	Miscellaneous	2	3A	2A	3	10AA
CLCN1	Dominant myotonia congenita	160800	AD	Expert	Neuromuscular	2	3D	2A	3	10DA
CLCN1	Recessive myotonia congenita	255700	AR	Expert	Neuromuscular	2	3D	2A	3	10DA
COL7A1	Epidermolysis bullosa dystrophica	131750	AD	Expert	Skin disesae	2	3B	2D	3	10BD
COQ8B	Nephrotic syndrome 9	615573	AR	Expert	Urinary system	3	2N	2A	3	10NA
DNAH5	Primary ciliary dyskinesia 3	608644	AR	Expert	Lung disease	2	3N	2A	3	10NA
DUOXA2	Thyroid dyshormonogenesis 5	274900	AR	Expert	Endocrine	2	3N	2A	3	10NA
EPCAM	Hereditary nonpolyposis colorectal cancer 8 (Lynch syndrome)	613244	AD	clinicalgenome.org	Cancer	2	3A	3A	2	10AA
FCN3	Immunodeficiency due to ficolin-3 deficiency	613860	AR	Expert	Immunodeficiency	2	3N	2D	3	10ND
GCH1	DOPA-responsive dystonia AD	128230	AD	clinicalgenome.org	Miscellaneous	2	3C	3C	3	11CC
GCH1	DOPA-responsive dystonia AR	128230	AR	clinicalgenome.org	Miscellaneous	2	3C	3C	3	11CC
HFE	HFE-related hemochromatosis	235200	AR	clinicalgenome.org	Miscellaneous	2	2A	3B	3	10AB
HMBS	Acute intermittent porphyria	176000	AD	clinicalgenome.org	Miscellaneous	2	2C	3B	3	10CB
HNF1B	Maturity-onset diabetes of the young 5	125853	AD	Expert	Endocrine	2	3B	3A	3	11BA
IMPG1	Vitelliform macular dystrophy 4	616151	AR	Expert	Eye disease	2	3N	2C	3	10NC
ITGB4	Junctional epidermolysis bullosa 5A	619816	AR	Expert	Miscellaneous	2	3B	2A	3	10BA
LMNA	Dilated cardiomyopathy 1A	115200	AD	clinicalgenome.org	Cardiovascular	2	3B	2N	3	10BN
MEFV	Familial Mediterranean fever AR	249100	AR	clinicalgenome.org	Miscellaneous	2	3C	3A	2	10CA
MFAP5	Familial thoracic aortic aneurysm 9	616166	AD	Expert	Cardiovascular	3	3N	2A	3	11NA
MYO1H	Congenital central hypoventilation syndrome 2	619482	AR	Expert	Neuromuscular	3	3N	2B	3	11NB
POLD1	Susceptibility to colorectal cancer 10	612591	AD	clinicalgenome.org	Cancer	2	3B	3B	2	10BB
POLE	Susceptibility to colorectal cancer 12	615083	AD	clinicalgenome.org	Cancer	2	3B	3B	2	10BB
PRKAR1A	Carney complex 1	160980	AD	clinicalgenome.org	Miscellaneous	3	2C	3C	3	11CC
SDHA	Hereditary paraganglioma/ pheochromocytoma	614165	AD	clinicalgenome.org	Cancer	2	3C	3B	3	11CB
SERPINA1	Alpha-1-antitrypsin deﬁciency	613490	AR	clinicalgenome.org	Miscellaneous	2	3C	3A	2	10CA
SLC34A1	Fanconi renotubular syndrome 2	613388	AR	Expert	Miscellaneous	2	3N	2B	3	10NB
SLC3A1	Cystinuria	220100	AR	Expert	Urinary system	2	3N	2B	3	10NB
SLC5A2	Renal glucosuria	233100	AR	Expert	Urinary system	2	3N	2B	3	10NB
SLC7A9	Cystinuria	220100	AR	Expert	Urinary system	2	3N	2B	3	10NB
TBC1D8B	Nephrotic syndrome 20	301028	XL	Expert	Urinary system	2	3N	2A	3	10NA
THBD	Atypical hemolytic uremic syndrome 6	612926	AD	Expert	Hemolytic anemia	3	2B	3B	2	10BB
VWF	von Willebrand disease 1	193400	AD	clinicalgenome.org	Hemorrhagic	2	3C	3A	2	10CA
